# Supplementary material for: Phenotypic Characteristics and Occurrence Basis of Leaf Necrotic Spots in Response of Weedy Rice to Imazethapyr
Source: Plants (Basel). 2024 Apr 28;13(9):1218. doi: 10.3390/plants13091218 (PMC11085574; doi:10.3390/plants13091218)
Supplement: Supplementary file 1 [file plants-13-01218-s001.zip]

Archive with 1 entries (1 files):
- plants-2942126-supplementary.pdf
